# Supplementary material for: Bibliometric and visual analysis of palliative care in colorectal cancer research from 2015 to April 2025
Source: Hereditas. 2025 Sep 26;162:187. doi: 10.1186/s41065-025-00559-5 (PMC12465857; doi:10.1186/s41065-025-00559-5)
Supplement: Supplementary file 1 — Supplementary Material 1 [file 41065_2025_559_MOESM1_ESM.csv]

Sources	Articles
SUPPORTIVE CARE IN CANCER	64
CANCERS	36
CLINICAL COLORECTAL CANCER	26
EUROPEAN JOURNAL OF ONCOLOGY NURSING	24
FRONTIERS IN ONCOLOGY	21
BMC CANCER	20
EUROPEAN JOURNAL OF CANCER CARE	20
CURRENT ONCOLOGY	18
EJSO	16
ACTA ONCOLOGICA	13
BMJ SUPPORTIVE & PALLIATIVE CARE	13
INTERNATIONAL JOURNAL OF COLORECTAL DISEASE	13
ANNALS OF SURGICAL ONCOLOGY	12
BMC PALLIATIVE CARE	12
CANCER	12
ESMO OPEN	12
JOURNAL OF GASTROINTESTINAL ONCOLOGY	12
PSYCHO-ONCOLOGY	12
BMJ OPEN	11
COLORECTAL DISEASE	11
ONCOLOGIST	11
JOURNAL OF CANCER SURVIVORSHIP	10
JOURNAL OF GERIATRIC ONCOLOGY	10
JOURNAL OF PAIN AND SYMPTOM MANAGEMENT	10
AMERICAN JOURNAL OF HOSPICE & PALLIATIVE MEDICINE	9
EUROPEAN JOURNAL OF CANCER	9
MEDICINE	9
CANCER CHEMOTHERAPY AND PHARMACOLOGY	8
CANCER MANAGEMENT AND RESEARCH	8
FUTURE ONCOLOGY	8
JAMA ONCOLOGY	8
PLOS ONE	8
CANCER MEDICINE	7
CLINICAL & TRANSLATIONAL ONCOLOGY	7
CRITICAL REVIEWS IN ONCOLOGY HEMATOLOGY	7
INTEGRATIVE CANCER THERAPIES	7
JCO ONCOLOGY PRACTICE	7
JOURNAL OF CANCER RESEARCH AND CLINICAL ONCOLOGY	7
JOURNAL OF ONCOLOGY PRACTICE	7
JOURNAL OF SURGICAL RESEARCH	7
ONCOLOGY	7
ONCOTARGETS AND THERAPY	7
PALLIATIVE MEDICINE	7
SURGICAL ENDOSCOPY AND OTHER INTERVENTIONAL TECHNIQUES	7
WORLD JOURNAL OF GASTROINTESTINAL ONCOLOGY	7
ANNALS OF PALLIATIVE MEDICINE	6
ASIA-PACIFIC JOURNAL OF CLINICAL ONCOLOGY	6
CANCER NURSING	6
CANCER TREATMENT REVIEWS	6
INTERNATIONAL JOURNAL OF CANCER	6
INTERNATIONAL JOURNAL OF CLINICAL ONCOLOGY	6
JAPANESE JOURNAL OF CLINICAL ONCOLOGY	6
JOURNAL OF CLINICAL ONCOLOGY	6
JOURNAL OF ONCOLOGY PHARMACY PRACTICE	6
JOURNAL OF PALLIATIVE MEDICINE	6
ONCOTARGET	6
TARGETED ONCOLOGY	6
THERAPEUTIC ADVANCES IN MEDICAL ONCOLOGY	6
WORLD JOURNAL OF SURGICAL ONCOLOGY	6
CLINICAL CANCER RESEARCH	5
CLINICS IN COLON AND RECTAL SURGERY	5
DISEASES OF THE COLON & RECTUM	5
JOURNAL OF GASTROINTESTINAL SURGERY	5
JOURNAL OF SURGICAL ONCOLOGY	5
JOURNAL OF THE NATIONAL COMPREHENSIVE CANCER NETWORK	5
MEDICINA-LITHUANIA	5
ADVANCES IN THERAPY	4
ANNALS OF ONCOLOGY	4
ANNALS OF THE ROYAL COLLEGE OF SURGEONS OF ENGLAND	4
ANTICANCER RESEARCH	4
ASIA-PACIFIC JOURNAL OF ONCOLOGY NURSING	4
BRITISH JOURNAL OF CANCER	4
CANCER CAUSES & CONTROL	4
COCHRANE DATABASE OF SYSTEMATIC REVIEWS	4
HELIYON	4
JAMA NETWORK OPEN	4
JOURNAL OF MEDICAL ECONOMICS	4
LANCET ONCOLOGY	4
ONCOLOGY LETTERS	4
SCIENTIFIC REPORTS	4
TRIALS	4
ANNALS OF SURGERY	3
ANTI-CANCER DRUGS	3
ANZ JOURNAL OF SURGERY	3
ASIAN JOURNAL OF SURGERY	3
BJS OPEN	3
BMC GASTROENTEROLOGY	3
BRITISH JOURNAL OF SURGERY	3
CA-A CANCER JOURNAL FOR CLINICIANS	3
CANCER CONTROL	3
CURRENT ONCOLOGY REPORTS	3
CURRENT OPINION IN SUPPORTIVE AND PALLIATIVE CARE	3
CURRENT TREATMENT OPTIONS IN ONCOLOGY	3
ENDOSCOPY	3
INTERNATIONAL JOURNAL OF CLINICAL AND EXPERIMENTAL MEDICINE	3
INTERNATIONAL JOURNAL OF SURGERY	3
JAMA SURGERY	3
JOURNAL OF BUON	3
JOURNAL OF CACHEXIA SARCOPENIA AND MUSCLE	3
JOURNAL OF CANCER EDUCATION	3
JOURNAL OF CLINICAL NURSING	3
JOURNAL OF MEDICAL INTERNET RESEARCH	3
MEDICAL SCIENCE MONITOR	3
ONCOLOGY RESEARCH AND TREATMENT	3
QUALITY OF LIFE RESEARCH	3
SEMINARS IN ONCOLOGY NURSING	3
SURGERY TODAY	3
TECHNIQUES IN COLOPROCTOLOGY	3
WORLD JOURNAL OF GASTROENTEROLOGY	3
WORLD JOURNAL OF SURGERY	3
ABDOMINAL RADIOLOGY	2
ACTA MEDICA PORTUGUESA	2
AMERICAN JOURNAL OF SURGERY	2
AMERICAN JOURNAL OF THERAPEUTICS	2
AMERICAN JOURNAL OF TRANSLATIONAL RESEARCH	2
ANNALS OF SURGICAL TREATMENT AND RESEARCH	2
APPLIED SCIENCES-BASEL	2
BMC HEALTH SERVICES RESEARCH	2
BMC MEDICAL INFORMATICS AND DECISION MAKING	2
BMC MEDICAL RESEARCH METHODOLOGY	2
BMC SURGERY	2
CANCER EPIDEMIOLOGY BIOMARKERS & PREVENTION	2
CANCER JOURNAL	2
CANCER RESEARCH AND TREATMENT	2
CANCER SCIENCE	2
CARDIOVASCULAR AND INTERVENTIONAL RADIOLOGY	2
CLINICAL & EXPERIMENTAL METASTASIS	2
CLINICAL JOURNAL OF ONCOLOGY NURSING	2
CLINICAL THERAPEUTICS	2
CURRENT PROBLEMS IN CANCER	2
DIGESTIVE AND LIVER DISEASE	2
DRUGS	2
EPIDEMIOLOGIC REVIEWS	2
EUROPEAN REVIEW FOR MEDICAL AND PHARMACOLOGICAL SCIENCES	2
EXPERIMENTAL AND THERAPEUTIC MEDICINE	2
FRONTIERS IN IMMUNOLOGY	2
FRONTIERS IN SURGERY	2
GASTROENTEROLOGY RESEARCH AND PRACTICE	2
HEALTH EXPECTATIONS	2
IN VIVO	2
INDIAN JOURNAL OF CANCER	2
INTERNATIONAL JOURNAL OF ENVIRONMENTAL RESEARCH AND PUBLIC HEALTH	2
JOURNAL FOR IMMUNOTHERAPY OF CANCER	2
JOURNAL OF ADVANCED NURSING	2
JOURNAL OF CLINICAL MEDICINE	2
JOURNAL OF CLINICAL PHARMACY AND THERAPEUTICS	2
JOURNAL OF COMPARATIVE EFFECTIVENESS RESEARCH	2
JOURNAL OF RURAL HEALTH	2
NEOPLASMA	2
PHARMAZIE	2
PUBLIC HEALTH	2
SCANDINAVIAN JOURNAL OF SURGERY	2
SURGICAL ONCOLOGY CLINICS OF NORTH AMERICA	2
SURGICAL ONCOLOGY-OXFORD	2
TRANSLATIONAL CANCER RESEARCH	2
TRANSLATIONAL ONCOLOGY	2
TUMORI JOURNAL	2
UPDATES IN SURGERY	2
VISCERAL MEDICINE	2
WORLD JOURNAL OF CLINICAL CASES	2
AAPS PHARMSCITECH	1
ACS BIOMATERIALS SCIENCE & ENGINEERING	1
ACTA BIOMATERIALIA	1
ACTA CHIRURGICA BELGICA	1
ADVANCED MATERIALS	1
ADVANCED SCIENCE	1
AGING & MENTAL HEALTH	1
AMERICAN JOURNAL OF CLINICAL ONCOLOGY-CANCER CLINICAL TRIALS	1
AMERICAN JOURNAL OF ROENTGENOLOGY	1
ANNALS OF OTOLOGY RHINOLOGY AND LARYNGOLOGY	1
ANNALS OF THORACIC SURGERY	1
ANNALS OF TRANSLATIONAL MEDICINE	1
APPETITE	1
ASIAN NURSING RESEARCH	1
AUSTRALIAN AND NEW ZEALAND JOURNAL OF PUBLIC HEALTH	1
AUSTRALIAN JOURNAL OF PRIMARY HEALTH	1
BANGLADESH JOURNAL OF PHARMACOLOGY	1
BIOMATERIALS ADVANCES	1
BIOMEDICINES	1
BMC ANESTHESIOLOGY	1
BMC COMPLEMENTARY MEDICINE AND THERAPIES	1
BMC NURSING	1
BMC PUBLIC HEALTH	1
BMJ-BRITISH MEDICAL JOURNAL	1
BRACHYTHERAPY	1
BREAST CANCER RESEARCH AND TREATMENT	1
BRITISH JOURNAL OF NEUROSURGERY	1
BRITISH MEDICAL BULLETIN	1
BULLETIN DU CANCER	1
CANADIAN JOURNAL OF SURGERY	1
CANCER AND METASTASIS REVIEWS	1
CANCER BIOLOGY & THERAPY	1
CANCER CELL INTERNATIONAL	1
CANCER EPIDEMIOLOGY	1
CANCER IMMUNOLOGY IMMUNOTHERAPY	1
CANCER RESEARCH	1
CELLULAR PHYSIOLOGY AND BIOCHEMISTRY	1
CHEMOTHERAPY	1
CHINESE JOURNAL OF INTEGRATIVE MEDICINE	1
CHRONOBIOLOGY INTERNATIONAL	1
CLINICAL AND TRANSLATIONAL RADIATION ONCOLOGY	1
CLINICAL BREAST CANCER	1
CLINICAL DRUG INVESTIGATION	1
CLINICAL GASTROENTEROLOGY AND HEPATOLOGY	1
CLINICAL LABORATORY	1
CLINICAL NUTRITION	1
CLINICS AND RESEARCH IN HEPATOLOGY AND GASTROENTEROLOGY	1
CONTEMPORARY NURSE	1
CONTRAST MEDIA & MOLECULAR IMAGING	1
CTS-CLINICAL AND TRANSLATIONAL SCIENCE	1
CURRENT ISSUES IN MOLECULAR BIOLOGY	1
CURRENT MEDICINAL CHEMISTRY	1
CURRENT OPINION IN ONCOLOGY	1
DEUTSCHES ARZTEBLATT INTERNATIONAL	1
DIGITAL HEALTH	1
DISABILITY AND REHABILITATION	1
DISCOVER ONCOLOGY	1
DISEASE MARKERS	1
DISEASES OF THE ESOPHAGUS	1
DOSE-RESPONSE	1
ELECTRONICS	1
ENDOCRINE-RELATED CANCER	1
ENDOCRINOLOGY AND METABOLISM CLINICS OF NORTH AMERICA	1
EPMA JOURNAL	1
EUROPEAN HEART JOURNAL SUPPLEMENTS	1
EUROPEAN JOURNAL OF GASTROENTEROLOGY & HEPATOLOGY	1
EUROPEAN JOURNAL OF GYNAECOLOGICAL ONCOLOGY	1
EUROPEAN JOURNAL OF NUCLEAR MEDICINE AND MOLECULAR IMAGING	1
EUROPEAN JOURNAL OF PHARMACEUTICAL SCIENCES	1
EUROPEAN RADIOLOGY	1
EXPERT OPINION ON DRUG METABOLISM & TOXICOLOGY	1
EXPERT OPINION ON ORPHAN DRUGS	1
EXPERT OPINION ON PHARMACOTHERAPY	1
EXPERT REVIEW OF CLINICAL PHARMACOLOGY	1
EXPERT REVIEW OF GASTROENTEROLOGY & HEPATOLOGY	1
EXPERT REVIEW OF MEDICAL DEVICES	1
EXPERT REVIEW OF PHARMACOECONOMICS & OUTCOMES RESEARCH	1
FAMILY PRACTICE	1
FRONTIERS IN MEDICINE	1
FRONTIERS IN PHARMACOLOGY	1
FRONTIERS IN PUBLIC HEALTH	1
FUNDAMENTAL & CLINICAL PHARMACOLOGY	1
GASTROENTEROLOGY REPORT	1
GENEDIS 2016: GERIATRICS	1
GENERAL HOSPITAL PSYCHIATRY	1
GROWTH FACTORS	1
HEALTH AND QUALITY OF LIFE OUTCOMES	1
HEALTH POLICY	1
HEALTH PSYCHOLOGY	1
HEALTHCARE	1
HIPPOKRATIA	1
HOMEOPATHY	1
IMMUNOLOGICAL INVESTIGATIONS	1
INDIAN JOURNAL OF SURGERY	1
INTERNAL AND EMERGENCY MEDICINE	1
INTERNAL MEDICINE	1
INTERNATIONAL JOURNAL FOR QUALITY IN HEALTH CARE	1
INTERNATIONAL JOURNAL OF CLINICAL AND EXPERIMENTAL PATHOLOGY	1
INTERNATIONAL JOURNAL OF CLINICAL PHARMACY	1
INTERNATIONAL JOURNAL OF CLINICAL PRACTICE	1
INTERNATIONAL JOURNAL OF GENERAL MEDICINE	1
INTERNATIONAL JOURNAL OF HYPERTHERMIA	1
INTERNATIONAL JOURNAL OF INTEGRATED CARE	1
INTERNATIONAL JOURNAL OF MOLECULAR SCIENCES	1
INTERNATIONAL JOURNAL OF NURSING STUDIES	1
INTERNATIONAL JOURNAL OF RADIATION ONCOLOGY BIOLOGY PHYSICS	1
IRISH JOURNAL OF MEDICAL SCIENCE	1
ISRAEL MEDICAL ASSOCIATION JOURNAL	1
JAMA-JOURNAL OF THE AMERICAN MEDICAL ASSOCIATION	1
JMIR MHEALTH AND UHEALTH	1
JNCI-JOURNAL OF THE NATIONAL CANCER INSTITUTE	1
JOURNAL OF AFFECTIVE DISORDERS	1
JOURNAL OF CANCER RESEARCH AND THERAPEUTICS	1
JOURNAL OF CHROMATOGRAPHY A	1
JOURNAL OF CLINICAL EPIDEMIOLOGY	1
JOURNAL OF CLINICAL GASTROENTEROLOGY	1
JOURNAL OF EMERGENCY MEDICINE	1
JOURNAL OF EVIDENCE BASED MEDICINE	1
JOURNAL OF GASTROENTEROLOGY	1
JOURNAL OF HEMATOLOGY & ONCOLOGY	1
JOURNAL OF INFECTION AND CHEMOTHERAPY	1
JOURNAL OF MEDICINAL FOOD	1
JOURNAL OF NURSING RESEARCH	1
JOURNAL OF ONCOLOGY	1
JOURNAL OF PALLIATIVE CARE	1
JOURNAL OF PLASTIC RECONSTRUCTIVE AND AESTHETIC SURGERY	1
JOURNAL OF RESEARCH IN MEDICAL SCIENCES	1
JOURNAL OF SEXUAL MEDICINE	1
JOURNAL OF THE AMERICAN COLLEGE OF SURGEONS	1
JOURNAL OF THE AMERICAN GERIATRICS SOCIETY	1
JOURNAL OF THE FORMOSAN MEDICAL ASSOCIATION	1
JOURNAL OF THORACIC DISEASE	1
JOURNAL OF VASCULAR AND INTERVENTIONAL RADIOLOGY	1
JOURNAL OF VISCERAL SURGERY	1
JOURNAL OF WOUND OSTOMY AND CONTINENCE NURSING	1
LANCET	1
LANCET GASTROENTEROLOGY & HEPATOLOGY	1
LANGENBECKS ARCHIVES OF SURGERY	1
LEUKEMIA	1
LIFE-BASEL	1
MALAWI MEDICAL JOURNAL	1
MEDICAL CARE	1
MEDICAL CLINICS OF NORTH AMERICA	1
MEDICAL ONCOLOGY	1
MINERVA CHIRURGICA	1
MOLECULAR CANCER RESEARCH	1
MOLECULAR CANCER THERAPEUTICS	1
MOLECULAR DIAGNOSIS & THERAPY	1
MOLECULAR MEDICINE REPORTS	1
MOLECULES	1
NATURE REVIEWS CLINICAL ONCOLOGY	1
NEUROSURGERY	1
NUTRIENTS	1
NUTRITION	1
NUTRITION AND CANCER-AN INTERNATIONAL JOURNAL	1
NUTRITION IN CLINICAL PRACTICE	1
OBSTETRICS AND GYNECOLOGY	1
ONCOIMMUNOLOGY	1
ONCOLOGIE	1
ONCOLOGY NURSING FORUM	1
PAIN PHYSICIAN	1
PATHOLOGY RESEARCH AND PRACTICE	1
PATIENT EDUCATION AND COUNSELING	1
PATIENT PREFERENCE AND ADHERENCE	1
PATIENT-PATIENT CENTERED OUTCOMES RESEARCH	1
PHARMACEUTICAL STATISTICS	1
PHARMACOECONOMICS	1
PHARMACOTHERAPY	1
PHOTODIAGNOSIS AND PHOTODYNAMIC THERAPY	1
PLOS MEDICINE	1
PREVENTIVE MEDICINE	1
PSYCHOLOGICAL MEDICINE	1
PSYCHOLOGY OF SPORT AND EXERCISE	1
PSYCHOSOMATIC MEDICINE	1
RADIATION ONCOLOGY	1
REVISTA ESPANOLA DE ENFERMEDADES DIGESTIVAS	1
SAUDI JOURNAL OF GASTROENTEROLOGY	1
SCANDINAVIAN JOURNAL OF GASTROENTEROLOGY	1
SCANDINAVIAN JOURNAL OF PRIMARY HEALTH CARE	1
SCIENCE CHINA-LIFE SCIENCES	1
SEMINARS IN RADIATION ONCOLOGY	1
SENSORS	1
SINGAPORE MEDICAL JOURNAL	1
SOCIAL SCIENCE & MEDICINE	1
STRAHLENTHERAPIE UND ONKOLOGIE	1
SURGEON-JOURNAL OF THE ROYAL COLLEGES OF SURGEONS OF EDINBURGH AND IRELAND	1
SURGERY	1
SURGICAL CLINICS OF NORTH AMERICA	1
SURGICAL LAPAROSCOPY ENDOSCOPY & PERCUTANEOUS TECHNIQUES	1
TECHNOLOGY IN CANCER RESEARCH & TREATMENT	1
THERAPEUTIC ADVANCES IN CHRONIC DISEASE	1
THERAPEUTIC ADVANCES IN GASTROENTEROLOGY	1
THERAPEUTICS AND CLINICAL RISK MANAGEMENT	1
THORACIC AND CARDIOVASCULAR SURGEON	1
THORACIC CANCER	1
TRANSPLANTATION PROCEEDINGS	1
TUMOR BIOLOGY	1
TURKISH JOURNAL OF GASTROENTEROLOGY	1
VALUE IN HEALTH	1
VIDEOSURGERY AND OTHER MINIINVASIVE TECHNIQUES	1
WORLD JOURNAL OF EMERGENCY SURGERY	1
WORLDVIEWS ON EVIDENCE-BASED NURSING	1
ZEITSCHRIFT FUR GASTROENTEROLOGIE	1
