# Supplementary material for: Bibliometric and visual analysis of palliative care in colorectal cancer research from 2015 to April 2025
Source: Hereditas. 2025 Sep 26;162:187. doi: 10.1186/s41065-025-00559-5 (PMC12465857; doi:10.1186/s41065-025-00559-5)
Supplement: Supplementary file 2 — Supplementary Material 2 [file 41065_2025_559_MOESM2_ESM.csv]

References	Titles
Grothey A, 2013, LANCET, V381, P303, DOI 10.1016/S0140-6736(12)61900-X, DOI	Regorafenib monotherapy for previously treated metastatic colorectal cancer (CORRECT): an international, multicentre, randomised, placebo-controlled, phase 3 trial
Douillard JY, 2013, NEW ENGL J MED, V369, P1023, DOI 10.1056/NEJMoa1305275, DOI	Panitumumab–FOLFOX4 Treatment and RAS Mutations in Colorectal Cancer
Mayer RJ, 2015, NEW ENGL J MED, V372, P1909, DOI 10.1056/NEJMoa1414325, DOI	Randomized trial of TAS-102 for refractory metastatic colorectal cancer
Price TJ, 2014, LANCET ONCOL, V15, P569, DOI 10.1016/S1470-2045(14)70118-4, DOI	Panitumumab versus cetuximab in patients with chemotherapy-refractory wild-type KRAS exon 2 metastatic colorectal cancer (ASPECCT): a randomised, multicentre, open-label, non-inferiority phase 3 study
Yoshino T, 2012, LANCET ONCOL, V13, P993, DOI 10.1016/S1470-2045(12)70345-5, DOI	TAS-102 monotherapy for pretreated metastatic colorectal cancer: a double-blind, randomised, placebo-controlled phase 2 trial
Van Cutsem E, 2012, J CLIN ONCOL, V30, P3499, DOI 10.1200/JCO.2012.42.8201, DOI	Addition of Aflibercept to Fluorouracil, Leucovorin, and Irinotecan Improves Survival in a Phase III Randomized Trial in Patients With Metastatic Colorectal Cancer Previously Treated With an Oxaliplatin-Based Regimen
Heinemann V, 2014, LANCET ONCOL, V15, P1065, DOI 10.1016/S1470-2045(14)70330-4, DOI	FOLFIRI plus cetuximab versus FOLFIRI plus bevacizumab as first-line treatment for patients with metastatic colorectal cancer (FIRE-3): a randomised, open-label, phase 3 trial
Zhao XD, 2013, WORLD J GASTROENTERO, V19, P5565, DOI 10.3748/wjg.v19.i33.5565, DOI	Palliative treatment for incurable malignant colorectal obstructions: a meta-analysis
Van Cutsem E, 2014, ANN ONCOL, V25, P1, DOI 10.1093/annonc/mdu260, DOI	Metastatic colorectal cancer: ESMO Clinical Practice Guidelines for diagnosis, treatment and follow-up
Schwartzberg LS, 2014, J CLIN ONCOL, V32, P2240, DOI 10.1200/JCO.2013.53.2473, DOI	PEAK: A Randomized, Multicenter Phase II Study of Panitumumab Plus Modified Fluorouracil, Leucovorin, and Oxaliplatin (mFOLFOX6) or Bevacizumab Plus mFOLFOX6 in Patients With Previously Untreated, Unresectable, Wild-Type KRAS Exon 2 Metastatic Colorectal Cancer
Li J, 2015, LANCET ONCOL, V16, P619, DOI 10.1016/S1470-2045(15)70156-7, DOI	Regorafenib plus best supportive care versus placebo plus best supportive care in Asian patients with previously treated metastatic colorectal cancer (CONCUR): a randomised, double-blind, placebo-controlled, phase 3 trial
Ferlay J, 2015, INT J CANCER, V136, PE359, DOI 10.1002/ijc.29210, DOI	Cancer incidence and mortality worldwide: sources, methods and major patterns in GLOBOCAN 2012
Van Cutsem E, 2016, ANN ONCOL, V27, P1386, DOI 10.1093/annonc/mdw235, DOI	ESMO consensus guidelines for the management of patients with metastatic colorectal cancer
Overman MJ, 2017, LANCET ONCOL, V18, P1182, DOI 10.1016/S1470-2045(17)30422-9, DOI	Nivolumab in patients with metastatic DNA mismatch repair-deficient or microsatellite instability-high colorectal cancer (CheckMate 142): an open-label, multicentre, phase 2 study
[Anonymous], 2020, CA CANCER J CLIN, V70, P313
Xu JM, 2018, J CLIN ONCOL, V36, P350, DOI 10.1200/JCO.2017.74.3245, DOI	Results of a Randomized, Double-Blind, Placebo-Controlled, Phase III Trial of Trifluridine/Tipiracil (TAS-102) Monotherapy in Asian Patients With Previously Treated Metastatic Colorectal Cancer: The TERRA Study
Li J, 2018, JAMA-J AM MED ASSOC, V319, P2486, DOI 10.1001/jama.2018.7855, DOI	Effect of fruquintinib vs placebo on overall survival in patients with previously treated metastatic colorectal cancer: the FRESCO randomized clinical trial
Kopetz S, 2019, NEW ENGL J MED, V381, P1632, DOI 10.1056/NEJMoa1908075, DOI	Encorafenib, Binimetinib, and Cetuximab in BRAF V600E–Mutated Colorectal Cancer
André T, 2020, NEW ENGL J MED, V383, P2207, DOI 10.1056/NEJMoa2017699, DOI	Pembrolizumab in microsatellite-instability–high advanced colorectal cancer
Kotronoulas G, 2017, EUR J ONCOL NURS, V29, P60, DOI 10.1016/j.ejon.2017.05.004, DOI	A systematic review of the supportive care needs of people living with and beyond cancer of the colon and/or rectum
Sung H, 2021, CA-CANCER J CLIN, V71, P209, DOI 10.3322/caac.21660, DOI	Global cancer statistics 2020: GLOBOCAN estimates of incidence and mortality worldwide for 36 cancers in 185 countries
Cervantes A, 2023, ANN ONCOL, V34, P10, DOI 10.1016/j.annonc.2022.10.003, DOI	Metastatic colorectal cancer: ESMO Clinical Practice Guideline for diagnosis, treatment and follow-up
Sodergren SC, 2019, J CANCER SURVIV, V13, P899, DOI 10.1007/s11764-019-00805-6, DOI	Supportive care needs of patients following treatment for colorectal cancer: risk factors for unmet needs and the association between unmet needs and health-related quality of life—results from the ColoREctal Wellbeing (CREW) study
Page MJ, 2021, BMJ-BRIT MED J, V372, P0, DOI 10.1136/bmj.n160, 10.1016/j.ijsu.2021.105906, 10.1136/bmj.n71, DOI	PRISMA 2020 explanation and elaboration: updated guidance and exemplars for reporting systematic reviews
Pfeiffer P, 2020, LANCET ONCOL, V21, P412, DOI 10.1016/S1470-2045(19)30827-7, DOI	TAS-102 with or without bevacizumab in patients with chemorefractory metastatic colorectal cancer: an investigator-initiated, open-label, randomised, phase 2 trial
