# Supplementary material for: Bibliometric and visual analysis of palliative care in colorectal cancer research from 2015 to April 2025
Source: Hereditas. 2025 Sep 26;162:187. doi: 10.1186/s41065-025-00559-5 (PMC12465857; doi:10.1186/s41065-025-00559-5)
Supplement: Supplementary file 3 — Supplementary Material 3 [file 41065_2025_559_MOESM3_ESM.csv]

label	cluster	Occurrences
quality of life	1	258
breast cancer	1	112
end of life	1	73
impact	1	59
survivors	1	57
supportive care needs	1	56
diagnosis	1	52
health	1	49
validation	1	41
lung-cancer	1	40
intervention	1	39
mortality	1	37
unmet needs	1	36
cell lung-cancer	1	34
depression	1	34
symptoms	1	34
of-life	1	32
prostate-cancer	1	32
women	1	27
communication	1	26
prevalence	1	26
follow-up	1	25
people	1	24
survivorship	1	24
advanced cancer	1	23
distress	1	23
fatigue	1	23
needs	1	23
patient	1	23
psychological distress	1	23
death	1	21
decision-making	1	21
experiences	1	21
breast	1	20
pain	1	20
predictors	1	20
preferences	1	20
questionnaire	1	20
systematic review	1	20
association	1	19
anxiety	1	18
burden	1	18
exercise	1	18
life	1	18
trends	1	18
lung	1	17
population	1	17
american society	1	16
early palliative care	1	16
qualitative research	1	16
family caregivers	1	15
palliative chemotherapy	1	15
physical-activity	1	15
caregivers	1	14
disparities	1	14
patient-reported outcomes	1	14
of-life care	1	13
cachexia	1	12
cancer-patients	1	12
experience	1	12
hospital anxiety	1	12
information	1	12
integration	1	12
united-states	1	12
costs	1	11
information needs	1	11
ovarian-cancer	1	11
barriers	1	10
health-care	1	10
performance status	1	10
place	1	10
qlq-c30	1	10
scale	1	10
self-management	1	10
chemotherapy	2	224
clinical-trials	2	148
metastatic colorectal cancer	2	108
randomized phase-iii	2	91
1st-line therapy	2	90
open-label	2	87
5-fluorouracil	2	71
double-blind	2	70
multicenter	2	66
bevacizumab	2	65
cetuximab	2	61
oxaliplatin	2	58
meta-analysis	2	50
leucovorin	2	45
regorafenib	2	40
trifluridine/tipiracil	2	38
panitumumab	2	31
placebo	2	31
plus	2	28
capecitabine	2	26
irinotecan	2	23
phase-ii	2	23
monotherapy	2	22
cost-effectiveness	2	18
toxicity	2	18
combination chemotherapy	2	17
fruquintinib	2	17
hepatocellular-carcinoma	2	17
immunotherapy	2	17
ras mutations	2	17
kras	2	16
asian patients	2	15
cetuximab plus irinotecan	2	15
combination	2	14
guidelines	2	14
panitumumab plus	2	14
wild-type kras	2	14
primary tumor	2	13
targeted therapy	2	13
adverse events	2	12
antitumor-activity	2	12
case report	2	12
mutations	2	11
2nd-line treatment	2	10
biomarkers	2	10
radioembolization	2	10
surgery	3	152
management	3	109
outcomes	3	96
liver metastases	3	51
efficacy	3	31
palliative surgery	3	29
safety	3	29
hyperthermic intraperitoneal chemotherapy	3	26
peritoneal carcinomatosis	3	25
cytoreductive surgery	3	24
large-bowel obstruction	3	24
risk-factors	3	23
emergency-surgery	3	19
hepatic resection	3	16
bridge	3	14
prognostic-factors	3	14
morbidity	3	13
complications	3	12
malignant colonic obstruction	3	12
bridge to surgery	3	11
long-term outcomes	3	11
malignant bowel obstruction	3	11
placement	3	11
total mesorectal excision	3	11
advanced colorectal-cancer	3	10
bowel obstruction	3	10
colorectal surgery	3	10
long-term survival	3	10
pooled analysis	3	10
survival	4	202
elderly	4	52
metastasis	4	49
gastric cancer	4	44
prognosis	4	43
adjuvant chemotherapy	4	33
radiation-therapy	4	33
recurrence	4	29
risk	4	23
age	4	20
epidemiology	4	19
pancreatic-cancer	4	19
adenocarcinoma	4	17
treatment	4	14
cisplatin	4	13
comprehensive geriatric assessment	4	13
expression	4	13
frailty	4	13
stage	4	13
inflammation	4	12
adults	4	11
iii colon-cancer	4	11
cells	4	10
comorbidity	4	10
society	4	10
